# Supplementary material for: Blockade LAT1 Mediates Methionine Metabolism to Overcome Oxaliplatin Resistance under Hypoxia in Renal Cell Carcinoma
Source: Cancers (Basel). 2022 May 22;14(10):2551. doi: 10.3390/cancers14102551 (PMC9139506; doi:10.3390/cancers14102551)
Supplement: Supplementary file 1 [file cancers-14-02551-s001.zip]

Archive with 1 entries (1 files):
- cancers-1708720-supplementary.pdf
